# Supplementary material for: Army Nurse Corps Coronavirus Disease (COVID-19) Lessons Learned
Source: Mil Med. 2021 Sep 1;186(Suppl 2):4–8. doi: 10.1093/milmed/usab244 (PMC8499829; doi:10.1093/milmed/usab244)
Supplement: usab244_Supp [file usab244_supp.zip]

Archive with 5 entries (5 files):
- Supplemental_Fig 1.pdf
- Supplemental_Fig 2.pdf
- Supplemental_Fig 3.pdf
- Supplemental_Fig 4.pdf
- Supplemental_Fig 5.pdf
